# Supplementary material for: Genome-wide association study for resistance to Pseudomonas syringae pv. garcae in Coffea arabica
Source: Front Plant Sci. 2022 Oct 18;13:989847. doi: 10.3389/fpls.2022.989847 (PMC9624508; doi:10.3389/fpls.2022.989847)
Supplement: Supplementary Figure 1 — Histogram of the disease distribution, values of response to Bacterial Halo Blight obtained in field evaluation (Mohan et al., 1978; Ito et al., 2008). The X-axis represents the classes of distribution for the 120 C. arabica wild accessions (blue), 11 C. arabica cultivars (red) and BA-10 genotype evaluated. The Y-axis shows the count of C. arabica genotypes in each category. [file DataSheet_1.zip]

Archive with 17 entries (17 files):
- Supplementary Figure 1.JPEG
- Supplementary Figure 2.JPEG
- Supplementary Figure 3.JPEG
- Supplementary Figure 4.JPEG
- Supplementary Figure 5.JPEG
- Supplementary Figure 6.JPEG
- Supplementary Figure 7.JPEG
- Supplementary Figure 8.JPEG
- Supplementary Figure 9.JPEG
- Supplementary Material 1.DOCX
- Supplementary Material 2.DOCX
- Supplementary Table 1.DOCX
- Supplementary Table 2.DOCX
- Supplementary Table 3.DOCX
- Supplementary Table 4.DOCX
- Supplementary Table 5.DOCX
- Supplementary Table 6.XLSX
