# Supplementary material for: Genome-wide association study for resistance to Pseudomonas syringae pv. garcae in Coffea arabica
Source: Front Plant Sci. 2022 Oct 18;13:989847. doi: 10.3389/fpls.2022.989847 (PMC9624508; doi:10.3389/fpls.2022.989847)
Supplement: Supplementary Figure 1 — Histogram of the disease distribution, values of response to Bacterial Halo Blight obtained in field evaluation (Mohan et al., 1978; Ito et al., 2008). The X-axis represents the classes of distribution for the 120 C. arabica wild accessions (blue), 11 C. arabica cultivars (red) and BA-10 genotype evaluated. The Y-axis shows the count of C. arabica genotypes in each category. [file DataSheet_1.zip › Supplementary Table 6.XLSX]

## Sheet: K=2
	cluster
ID	red	green
IPR99	0.998	0.002
E419_098	0.998	0.002
E039_434	0.996	0.004
E030_075	0.996	0.004
IPR103	0.994	0.006
E383_142	0.982	0.018
E324_093	0.974	0.026
IAPAR59	0.972	0.028
IPR104	0.971	0.029
IPR100	0.964	0.036
E087_194	0.962	0.038
IPR107	0.947	0.053
IPR105	0.929	0.071
Bourbon	0.883	0.117
IPR101	0.866	0.134
E287_029	0.85	0.15
IPR102	0.843	0.157
E044_122	0.834	0.166
E408_001	0.818	0.182
CatuaiV26	0.777	0.223
E298_382	0.775	0.225
E130_169	0.761	0.239
E370_196	0.752	0.248
E546_118	0.742	0.258
E037_676	0.739	0.261
E261_052	0.727	0.273
E180_070	0.707	0.293
E022_163	0.673	0.327
E017_419	0.672	0.328
E131_018	0.668	0.332
E021_011	0.658	0.342
E016_298	0.645	0.355
E148_254	0.639	0.361
E265_101	0.631	0.369
E012_136	0.629	0.371
E327_032	0.623	0.377
E123b_121	0.622	0.378
E126_359	0.62	0.38
E272_143	0.617	0.383
E335_219	0.616	0.384
E018_494	0.611	0.389
E363_735	0.594	0.406
E301_111	0.593	0.407
E080_584	0.576	0.424
E174_164	0.574	0.426
E041_079	0.57	0.43
E409_114	0.568	0.432
E283_096	0.555	0.445
E213_211	0.551	0.449
E085_085	0.547	0.453
E038_043	0.547	0.453
E332_023	0.542	0.458
E238_022	0.533	0.467
E237_071	0.502	0.498
E439_094	0.005	0.995
E516_069	0.007	0.993
E514_129	0.007	0.993
E208_193	0.007	0.993
E218_581	0.008	0.992
E428_109	0.009	0.991
E209_031	0.009	0.991
E189_119	0.01	0.99
E457_477	0.011	0.989
E124_245	0.012	0.988
E116_061	0.013	0.987
E511_157	0.015	0.985
E233_015	0.016	0.984
E190_013	0.016	0.984
E505_140	0.017	0.983
E621_139	0.019	0.981
E114_447	0.019	0.981
E466_125	0.02	0.98
E199_011	0.027	0.973
E201_134	0.028	0.972
E450_235	0.035	0.965
E571_072	0.038	0.962
E196_117	0.041	0.959
E220_127	0.059	0.941
E118_213	0.061	0.939
E331_280	0.063	0.937
E456_062	0.076	0.924
E454_107	0.093	0.907
E221_214	0.098	0.902
E458_097	0.163	0.837
E183_138	0.168	0.832
E268_067	0.226	0.774
E338_218	0.279	0.721
E123a_231	0.283	0.717
E315_081	0.287	0.713
E055_005	0.296	0.704
E368_600	0.316	0.684
E025_308	0.328	0.672
E326_124	0.332	0.668
E057_496	0.342	0.658
E179_650	0.343	0.657
E071_258	0.348	0.652
E061_126	0.348	0.652
E152_017	0.349	0.651
E486_189	0.353	0.647
E552_323	0.355	0.645
E279_618	0.359	0.641
E442_279	0.361	0.639
E047_267	0.367	0.633
E146_012	0.368	0.632
E164_417	0.369	0.631
E351_248	0.376	0.624
E364_059	0.387	0.613
E089_391	0.388	0.612
E490_516	0.39	0.61
E320_145	0.399	0.601
E401_643	0.418	0.582
E344_008	0.424	0.576
E565_010	0.426	0.574
E254_284	0.427	0.573
E534_036	0.431	0.569
E404_135	0.431	0.569
E478_408	0.437	0.563
E068_014	0.439	0.561
E389_133	0.45	0.55
E046_021	0.451	0.549
E464_417	0.454	0.546
E386_131	0.457	0.543
E481_238	0.458	0.542
E494_173	0.459	0.541
E159_180	0.465	0.535
E267_090	0.469	0.531
E308_049	0.472	0.528
E467_045	0.474	0.526
E270_044	0.476	0.524
E340_179	0.484	0.516
BA10_057	0.487	0.513
E081_041	0.499	0.501

## Sheet: K=3
	cluster
ID	red	green	blue
E370_196	0.996	0.003	0.001
E180_070	0.996	0.003	0.001
E335_219	0.996	0.002	0.002
E324_093	0.992	0.007	0.001
E130_169	0.991	0.008	0.001
E126_359	0.946	0.03	0.024
E298_382	0.893	0.105	0.002
E383_142	0.872	0.128	0
E087_194	0.842	0.156	0.001
E308_049	0.819	0.022	0.159
E039_434	0.803	0.195	0.002
E419_098	0.803	0.196	0.001
E404_135	0.714	0.046	0.24
E238_022	0.696	0.237	0.067
BA10_057	0.679	0.109	0.212
E546_118	0.676	0.301	0.022
E287_029	0.671	0.327	0.002
E389_133	0.663	0.136	0.2
E068_014	0.636	0.061	0.304
E046_021	0.621	0.058	0.321
E118_213	0.594	0.001	0.406
E351_248	0.586	0.012	0.402
E534_036	0.585	0.014	0.401
E478_408	0.579	0.008	0.413
E016_298	0.574	0.412	0.014
E025_308	0.536	0.003	0.461
E080_584	0.516	0.22	0.265
E152_017	0.467	0.104	0.428
E363_735	0.466	0.251	0.283
E081_041	0.457	0.2	0.343
E038_043	0.424	0.257	0.319
E464_417	0.42	0.193	0.388
E267_090	0.39	0.244	0.366
E283_096	0.38	0.312	0.308
E159_180	0.368	0.297	0.334
E030_075	0.009	0.987	0.004
IPR107	0.052	0.942	0.006
IPR103	0.067	0.932	0.001
IPR104	0.063	0.931	0.006
IAPAR59	0.081	0.918	0
CatuaiV26	0.08	0.912	0.008
IPR100	0.092	0.904	0.003
IPR101	0.06	0.9	0.004
IPR99	0.02	0.878	0.002
Bourbon	0.128	0.87	0.002
IPR105	0.096	0.868	0.036
IPR102	0.092	0.801	0.106
E261_052	0.125	0.733	0.142
E021_011	0.04	0.658	0.302
E012_136	0.201	0.628	0.172
E022_163	0.146	0.62	0.233
E017_419	0.298	0.583	0.119
E327_032	0.117	0.583	0.301
E044_122	0.41	0.561	0.028
E408_001	0.386	0.527	0.087
E037_676	0.366	0.526	0.108
E018_494	0.166	0.518	0.316
E131_018	0.467	0.505	0.028
E174_164	0.23	0.501	0.269
E148_254	0.287	0.486	0.228
E085_085	0.179	0.477	0.344
E409_114	0.225	0.47	0.305
E332_023	0.144	0.467	0.39
E265_101	0.422	0.43	0.147
E301_111	0.307	0.43	0.262
E123b_121	0.334	0.42	0.245
E041_079	0.282	0.414	0.305
E213_211	0.308	0.409	0.283
E237_071	0.276	0.4	0.323
E272_143	0.337	0.395	0.268
E514_129	0.018	0.002	0.981
E621_139	0.046	0.003	0.952
E116_061	0.035	0.017	0.948
E189_119	0.069	0.003	0.928
E208_193	0.066	0.012	0.921
E511_157	0.067	0.013	0.92
E124_245	0.08	0.005	0.915
E114_447	0.085	0.001	0.914
E505_140	0.069	0.021	0.91
E233_015	0.062	0.033	0.905
E450_235	0.082	0.018	0.9
E439_094	0.096	0.005	0.899
E220_127	0.096	0.014	0.889
E201_134	0.113	0.003	0.885
E466_125	0.144	0.001	0.855
E454_107	0.166	0.003	0.832
E457_477	0.18	0.003	0.817
E516_069	0.194	0.002	0.804
E571_072	0.194	0.01	0.796
E331_280	0.212	0.005	0.783
E456_062	0.211	0.006	0.783
E428_109	0.215	0.001	0.783
E209_031	0.237	0	0.763
E218_581	0.25	0.001	0.749
E458_097	0.246	0.031	0.723
E268_067	0.161	0.141	0.698
E199_011	0.32	0.001	0.679
E338_218	0.274	0.057	0.669
E190_013	0.335	0.003	0.662
E183_138	0.295	0.045	0.659
E221_214	0.33	0.011	0.659
E061_126	0.23	0.154	0.616
E315_081	0.386	0.008	0.606
E196_117	0.403	0.001	0.596
E123a_231	0.223	0.187	0.59
E442_279	0.375	0.046	0.579
E057_496	0.293	0.133	0.573
E055_005	0.439	0.002	0.558
E486_189	0.344	0.101	0.555
E552_323	0.311	0.139	0.55
E326_124	0.278	0.182	0.54
E368_600	0.319	0.144	0.537
E071_258	0.388	0.083	0.529
E179_650	0.351	0.134	0.515
E146_012	0.303	0.197	0.5
E490_516	0.366	0.139	0.494
E089_391	0.437	0.081	0.482
E047_267	0.321	0.199	0.48
E279_618	0.401	0.126	0.474
E164_417	0.43	0.099	0.471
E254_284	0.346	0.183	0.471
E320_145	0.364	0.167	0.47
E401_643	0.288	0.263	0.449
E386_131	0.333	0.222	0.446
E364_059	0.422	0.139	0.439
E344_008	0.268	0.297	0.435
E481_238	0.369	0.201	0.43
E565_010	0.328	0.246	0.426
E494_173	0.405	0.175	0.42
E270_044	0.182	0.408	0.41
E467_045	0.339	0.256	0.405
E340_179	0.353	0.26	0.387

## Sheet: K=4
	cluster
ID	red	green	blue	yellow
E126_359	0.998	0.001	0.001	0
E130_169	0.996	0.002	0.001	0.001
E068_014	0.979	0.003	0.017	0.001
E180_070	0.978	0.013	0.006	0.003
E308_049	0.969	0.007	0.004	0.019
E404_135	0.954	0.018	0.027	0.001
E046_021	0.949	0.002	0.01	0.039
E298_382	0.924	0.065	0.008	0.003
E370_196	0.922	0.008	0.002	0.069
E324_093	0.885	0.031	0.007	0.077
E389_133	0.872	0.016	0.02	0.093
E152_017	0.819	0.002	0.086	0.093
E351_248	0.789	0.003	0.002	0.206
E534_036	0.788	0.002	0.007	0.203
E335_219	0.78	0.006	0.212	0.001
E055_005	0.735	0.022	0.033	0.211
E478_408	0.689	0.002	0.004	0.306
E383_142	0.677	0.284	0.001	0.038
E419_098	0.64	0.354	0	0.006
E267_090	0.639	0.154	0.026	0.181
E546_118	0.634	0.165	0.018	0.183
E039_434	0.612	0.385	0.003	0.001
E179_650	0.584	0.023	0.19	0.203
E057_496	0.563	0.134	0.256	0.047
E131_018	0.562	0.397	0.007	0.034
E164_417	0.539	0.008	0.041	0.411
E038_043	0.534	0.195	0.034	0.237
E464_417	0.512	0.179	0.211	0.098
E254_284	0.5	0.069	0.04	0.391
E081_041	0.492	0.097	0.052	0.359
E279_618	0.453	0.061	0.17	0.317
E287_029	0.443	0.239	0.003	0.315
E080_584	0.436	0.181	0.241	0.141
E089_391	0.435	0.06	0.332	0.173
E183_138	0.422	0.002	0.202	0.373
E283_096	0.377	0.222	0.068	0.333
E016_298	0.362	0.308	0.006	0.324
E061_126	0.328	0.153	0.263	0.256
E409_114	0.328	0.321	0.061	0.291
IPR99	0.002	0.994	0.003	0.001
IPR103	0.004	0.993	0.003	0
E030_075	0.002	0.992	0.001	0.004
IPR107	0.004	0.979	0.008	0.009
IAPAR59	0.015	0.977	0.001	0.006
IPR100	0.008	0.942	0.05	0
IPR104	0.019	0.936	0.041	0.004
IPR105	0.044	0.93	0.002	0.024
IPR101	0.064	0.927	0.002	0.007
CatuaiV26	0.013	0.892	0.045	0.049
Bourbon	0.12	0.833	0.019	0.028
IPR102	0.009	0.828	0.009	0.155
E261_052	0.046	0.614	0.024	0.316
E021_011	0.003	0.611	0.014	0.371
E022_163	0.018	0.566	0.027	0.39
E037_676	0.299	0.537	0.007	0.156
E012_136	0.014	0.527	0.003	0.456
E044_122	0.181	0.506	0.048	0.264
E408_001	0.239	0.489	0.001	0.271
E017_419	0.131	0.476	0.046	0.347
E327_032	0.176	0.462	0.011	0.351
E018_494	0.175	0.435	0.113	0.277
E237_071	0.307	0.375	0.098	0.219
E123b_121	0.263	0.362	0.128	0.247
E272_143	0.265	0.346	0.172	0.217
E514_129	0.004	0.001	0.992	0.003
E516_069	0.009	0.002	0.988	0
E457_477	0.012	0.001	0.978	0.008
E190_013	0.046	0.001	0.95	0.002
E505_140	0.01	0.023	0.939	0.028
E189_119	0.006	0.011	0.939	0.044
E199_011	0.071	0.001	0.925	0.003
E466_125	0.05	0.015	0.921	0.015
E428_109	0.084	0.001	0.907	0.007
E456_062	0.045	0.023	0.904	0.027
E621_139	0.004	0.007	0.901	0.088
E233_015	0.006	0.008	0.899	0.087
E458_097	0.012	0.083	0.888	0.016
E124_245	0.027	0.009	0.881	0.083
E511_157	0.012	0.022	0.879	0.087
E196_117	0.125	0.002	0.873	0
E454_107	0.049	0.062	0.865	0.024
E116_061	0.018	0.01	0.844	0.128
E201_134	0.098	0.005	0.83	0.068
E208_193	0.016	0.009	0.825	0.15
E439_094	0.186	0.004	0.81	0
E114_447	0.104	0.021	0.783	0.092
E209_031	0.082	0.003	0.773	0.143
E442_279	0.056	0.183	0.755	0.006
E220_127	0.086	0.011	0.745	0.159
E450_235	0.02	0.046	0.709	0.225
BA10_057	0.095	0.22	0.681	0.003
E218_581	0.336	0.002	0.658	0.004
E268_067	0.136	0.167	0.655	0.042
E118_213	0.392	0.009	0.598	0.001
E238_022	0.11	0.313	0.576	0.001
E571_072	0.067	0.009	0.57	0.354
E331_280	0.169	0.01	0.513	0.308
E041_079	0.036	0.459	0.495	0.01
E486_189	0.183	0.132	0.434	0.252
E221_214	0.391	0.001	0.417	0.191
E338_218	0.287	0.058	0.365	0.29
E340_179	0.056	0.131	0.009	0.804
E344_008	0.013	0.175	0.091	0.722
E146_012	0.174	0.077	0.035	0.714
E087_194	0.251	0.08	0.003	0.667
E315_081	0.348	0.001	0.01	0.641
E490_516	0.186	0.119	0.063	0.632
E071_258	0.352	0.001	0.024	0.623
E025_308	0.377	0.001	0.005	0.616
E401_643	0.044	0.171	0.202	0.583
E368_600	0.197	0.08	0.155	0.568
E320_145	0.37	0.025	0.039	0.567
E047_267	0.378	0.056	0.009	0.557
E363_735	0.244	0.166	0.034	0.556
E270_044	0.02	0.352	0.076	0.551
E265_101	0.119	0.34	0.007	0.533
E159_180	0.174	0.205	0.091	0.53
E494_173	0.383	0.053	0.057	0.508
E326_124	0.208	0.125	0.165	0.502
E123a_231	0.192	0.089	0.243	0.475
E467_045	0.268	0.201	0.063	0.467
E364_059	0.217	0.091	0.225	0.466
E148_254	0.205	0.333	0.002	0.46
E481_238	0.322	0.138	0.082	0.458
E552_323	0.403	0.088	0.057	0.452
E332_023	0.035	0.441	0.074	0.451
E386_131	0.011	0.206	0.345	0.438
E085_085	0.074	0.388	0.111	0.426
E301_111	0.176	0.351	0.058	0.414
E174_164	0.179	0.405	0.007	0.409
E213_211	0.274	0.314	0.003	0.409
E565_010	0.189	0.207	0.26	0.344

## Sheet: k=5
	cluster
ID	red	green	blue	yellow	purple
E025_308	0.89	0.002	0.061	0.033	0.015
E478_408	0.861	0.031	0.023	0.082	0.003
E071_258	0.764	0.015	0.122	0.087	0.012
E315_081	0.762	0.013	0.077	0.147	0.001
E047_267	0.755	0.029	0.007	0.175	0.034
E146_012	0.74	0.125	0.086	0.039	0.011
E183_138	0.704	0.003	0.013	0.223	0.058
E534_036	0.691	0.014	0.184	0.025	0.086
E046_021	0.67	0.001	0.058	0.267	0.003
E279_618	0.632	0.021	0.08	0.216	0.051
E467_045	0.6	0.186	0.168	0.006	0.04
E152_017	0.559	0.001	0.06	0.325	0.054
E490_516	0.552	0.068	0.106	0.246	0.028
E340_179	0.542	0.052	0.247	0.156	0.003
E364_059	0.515	0.01	0.268	0.026	0.181
E481_238	0.498	0.081	0.086	0.295	0.039
E552_323	0.488	0.002	0.331	0.092	0.087
E370_196	0.468	0.003	0.296	0.223	0.011
E080_584	0.466	0.059	0.213	0.207	0.055
E089_391	0.462	0.036	0.09	0.153	0.258
E164_417	0.461	0.021	0.283	0.223	0.012
E081_041	0.457	0.066	0.339	0.063	0.076
E494_173	0.456	0.131	0.144	0.263	0.005
E254_284	0.442	0.046	0.086	0.409	0.018
E057_496	0.442	0.053	0.254	0.086	0.165
E270_044	0.433	0.329	0.125	0.062	0.051
E221_214	0.425	0.024	0.078	0.118	0.355
E320_145	0.415	0.089	0.075	0.287	0.134
E368_600	0.409	0.019	0.232	0.295	0.045
E237_071	0.382	0.28	0.074	0.248	0.017
E344_008	0.377	0.154	0.185	0.207	0.077
E123a_231	0.377	0.13	0.004	0.234	0.255
E159_180	0.366	0.132	0.211	0.289	0.002
E363_735	0.342	0.129	0.207	0.28	0.041
E326_124	0.304	0.009	0.287	0.222	0.178
E030_075	0.005	0.985	0.002	0.007	0.002
IPR103	0.03	0.942	0.001	0.009	0.018
IAPAR59	0.013	0.933	0.011	0.003	0.04
IPR99	0.02	0.927	0.043	0.008	0.002
IPR104	0.008	0.916	0.033	0.032	0.011
IPR107	0.01	0.9	0.082	0.006	0.002
IPR100	0.035	0.88	0.074	0.009	0.002
IPR101	0.06	0.872	0.045	0.012	0.011
CatuaiV26	0.047	0.83	0.086	0.029	0.007
IPR105	0.046	0.825	0.075	0.054	0
IPR102	0.06	0.788	0.08	0.033	0.039
Bourbon	0.036	0.776	0.176	0.011	0.002
E261_052	0.087	0.609	0.111	0.192	0
E021_011	0.135	0.587	0.113	0.016	0.149
E044_122	0.183	0.479	0.265	0.038	0.034
E022_163	0.014	0.459	0.399	0.127	0.002
E012_136	0.211	0.457	0.294	0.038	0.001
E041_079	0.011	0.419	0.16	0.041	0.369
E085_085	0.023	0.415	0.379	0.041	0.142
E174_164	0.158	0.406	0.272	0.154	0.009
E327_032	0.299	0.398	0.226	0.061	0.016
E332_023	0.289	0.375	0.26	0.004	0.072
E123b_121	0.14	0.368	0.179	0.257	0.093
E018_494	0.212	0.36	0.342	0.086	0.001
E148_254	0.269	0.321	0.204	0.192	0.014
E546_118	0.032	0.058	0.892	0.015	0.003
E016_298	0.072	0.059	0.859	0.009	0.001
E419_098	0.025	0.093	0.849	0.03	0.003
E383_142	0.019	0.067	0.66	0.251	0.003
E287_029	0.141	0.174	0.658	0.026	0.001
E409_114	0.074	0.221	0.652	0.047	0.007
E265_101	0.087	0.246	0.616	0.051	0.001
E408_001	0.016	0.375	0.601	0.007	0.001
E301_111	0.035	0.269	0.575	0.111	0.011
E386_131	0.127	0.071	0.506	0.085	0.212
E298_382	0.047	0.106	0.502	0.344	0.002
E131_018	0.036	0.332	0.498	0.116	0.018
E017_419	0.042	0.415	0.45	0.083	0.011
E401_643	0.245	0.061	0.422	0.138	0.134
E037_676	0.103	0.367	0.402	0.081	0.047
E213_211	0.232	0.237	0.369	0.159	0.003
E039_434	0.025	0.302	0.36	0.312	0
E130_169	0.016	0.003	0.003	0.939	0.039
E126_359	0.029	0.017	0.035	0.915	0.004
E068_014	0.011	0.011	0.066	0.901	0.011
E404_135	0.072	0.011	0.005	0.84	0.073
E351_248	0.139	0.031	0.032	0.798	0
E308_049	0.091	0.024	0.045	0.778	0.063
E335_219	0.034	0.014	0.044	0.713	0.196
E324_093	0.081	0.058	0.245	0.613	0.002
E180_070	0.389	0.011	0.012	0.579	0.009
E118_213	0.012	0.009	0.019	0.547	0.413
E087_194	0.191	0.127	0.152	0.529	0
E565_010	0.101	0.146	0.044	0.471	0.238
E038_043	0.095	0.227	0.147	0.469	0.062
E283_096	0.109	0.158	0.293	0.439	0
E179_650	0.334	0.002	0.096	0.419	0.15
E267_090	0.263	0.123	0.105	0.401	0.108
E055_005	0.316	0.014	0.24	0.375	0.055
E389_133	0.275	0.055	0.284	0.36	0.025
E338_218	0.345	0.005	0.074	0.357	0.22
E061_126	0.222	0.042	0.261	0.339	0.136
E272_143	0.115	0.29	0.253	0.318	0.025
E464_417	0.247	0.098	0.174	0.28	0.201
E516_069	0.015	0.011	0.003	0.002	0.969
E514_129	0.024	0.023	0.005	0.013	0.936
E199_011	0.033	0.001	0.017	0.026	0.924
E457_477	0.01	0.01	0.022	0.041	0.916
E189_119	0.008	0.006	0.073	0.009	0.904
E505_140	0.057	0.012	0.009	0.048	0.873
E621_139	0.1	0.029	0.01	0.01	0.852
E454_107	0.035	0.081	0.005	0.051	0.828
E233_015	0.083	0.029	0.007	0.064	0.817
E511_157	0.066	0.009	0.009	0.105	0.812
E124_245	0.068	0.021	0.002	0.103	0.805
E208_193	0.162	0.013	0.015	0.039	0.77
E466_125	0.093	0.014	0.093	0.031	0.769
E190_013	0.009	0.001	0.039	0.186	0.764
E428_109	0.066	0.005	0.031	0.137	0.76
E458_097	0.067	0.079	0.062	0.034	0.759
E456_062	0.054	0.051	0.027	0.111	0.758
E439_094	0.177	0.02	0.007	0.045	0.751
E116_061	0.055	0.009	0.073	0.113	0.749
E114_447	0.203	0.013	0.017	0.028	0.738
BA10_057	0.002	0.058	0.143	0.062	0.735
E209_031	0.014	0.005	0.022	0.267	0.692
E442_279	0.01	0.086	0.014	0.216	0.673
E220_127	0.013	0.028	0.13	0.156	0.673
E196_117	0.007	0.002	0.066	0.252	0.672
E201_134	0.165	0.015	0.064	0.092	0.665
E450_235	0.067	0.03	0.173	0.069	0.66
E238_022	0.026	0.34	0.034	0.005	0.596
E268_067	0.003	0.182	0.117	0.139	0.559
E331_280	0.388	0.007	0.006	0.088	0.511
E571_072	0.318	0.05	0.008	0.12	0.504
E218_581	0.165	0.004	0.032	0.298	0.5
E486_189	0.214	0.146	0.155	0.084	0.402
